# Supplementary material for: Exploring the Relationship between Mediterranean Diet Adherence and Subjective Well-Being among Greek and Cypriot Adults
Source: Nutrients. 2024 Apr 21;16(8):1238. doi: 10.3390/nu16081238 (PMC11054782; doi:10.3390/nu16081238)
Supplement: Supplementary file 1 [file nutrients-16-01238-s001.zip]

Archive with 1 entries (1 files):
- nutrients-2919361-supplementary.pdf
